# Supplementary material for: Does Baseline Hounsfield Unit Predict Patients’ Outcomes Following Surgical Management of Unstable Osteoporotic Thoracolumbar Fractures?
Source: Medicina (Kaunas). 2025 Jan 27;61(2):227. doi: 10.3390/medicina61020227 (PMC11857692; doi:10.3390/medicina61020227)
Supplement: Supplementary file 1 [file medicina-61-00227-s001.zip]

Archive with 1 entries (1 files):
- medicina-3400155-supplementary.pdf
